# Supplementary material for: A de novo transcriptome assembly of the zebra bullhead shark, Heterodontus zebra
Source: Sci Data. 2018 Oct 8;5:180197. doi: 10.1038/sdata.2018.197 (PMC6174923; doi:10.1038/sdata.2018.197)
Supplement: Supplementary file 1 [file sdata2018197-isa1.zip]

Archive with 3 entries (3 files):
- i_Investigation.txt
- s_Onimaru142_study.txt
- a_Onimaru142_assay.txt
