# Supplementary material for: A de novo transcriptome assembly of the zebra bullhead shark, Heterodontus zebra
Source: Sci Data. 2018 Oct 8;5:180197. doi: 10.1038/sdata.2018.197 (PMC6174923; doi:10.1038/sdata.2018.197)
Supplement: Supplementary file 1 [file sdata2018197-isa1.zip › i_Investigation.txt]

# Investigation File generated for Scientific Data with Investigation File Authoring Tool version 0.1.0 on 23/08/2018 - This metadata file is CC0
ONTOLOGY SOURCE REFERENCE
Term Source Name	NCBITAXON	UBERON	ERO	OBI	CLO	FBbi	NCIT
Term Source File	http://data.bioontology.org/ontologies/NCBITAXON	http://data.bioontology.org/ontologies/UBERON	http://data.bioontology.org/ontologies/ERO	http://data.bioontology.org/ontologies/OBI	http://data.bioontology.org/ontologies/CLO	http://data.bioontology.org/ontologies/FBbi	http://data.bioontology.org/ontologies/NCIT
Term Source Version	2016AB	releases/2014-06-15	2013-08-02	2014-08-18	2.1.106		17.06d
Term Source Description	National Center for Biotechnology Information (NCBI) Organismal Classification	Uber Anatomy Ontology	Eagle-I Research Resource Ontology	Ontology for Biomedical Investigations	Cell Line Ontology	Biological Imaging Methods Ontology	National Cancer Institute Thesaurus
INVESTIGATION
Investigation Identifier
Investigation Title
Investigation Description
Investigation Submission Date
Investigation Public Release Date
INVESTIGATION PUBLICATIONS
Investigation PubMed ID
Investigation Publication DOI
Investigation Publication Author List
Investigation Publication Title
Investigation Publication Status
Investigation Publication Status Term Accession Number
Investigation Publication Status Term Source REF
INVESTIGATION CONTACTS
Investigation Person Last Name
Investigation Person Mid Initials
Investigation Person First Name
Investigation Person Address
Investigation Person Phone
Investigation Person Fax
Investigation Person Email
Investigation Person Affiliation
Investigation Person Roles
Investigation Person Roles Term Accession Number
Investigation Person Roles Term Source REF
STUDY
Study Identifier	10.1038/sdata.2018.197
Study Title	A de novo transcriptome assembly of the zebra bullhead shark, Heterodontus zebra
Study Submission Date	23/03/2018
Study Public Release Date	08/10/2018
Study Description	http://www.nature.com/articles/sdata2018197#abstract
Study File Name	s_Onimaru142_study.txt
Comment[Subject Keywords]	//;//
Comment[Manuscript Licence]	CC BY-4.0
Comment[Experimental Metadata Licence]	CC0
Comment[Supplementary Information File Name]	
Comment[Supplementary Information File Type]	x-zip-compressed
Comment[Supplementary Information File URL]	http://www.nature.com/articles/sdata2018197#supplementary-information
Comment[Data Repository]	figshare;NCBI Sequence Read Archive;GenBank
Comment[Data Record Accession]	doi:10.6084/m9.figshare.5856912;SRP131715;GGGL00000000
Comment[Data Record URI]	https://doi.org/10.6084/m9.figshare.5856912.v5;http://identifiers.org/insdc.sra:SRP131715;http://identifiers.org/insdc:GGGL00000000
STUDY DESIGN DESCRIPTORS
Study Design Type	sequence-based protein structure prediction objective	organism development design	transcription profiling by high throughput sequencing design
Study Design Type Term Accession Number	ERO:0100258	OBI:0001328	OBI:0001239
Study Design Type Term Source REF	ERO	OBI	OBI
STUDY PUBLICATIONS
Study PubMed ID	""
Study Publication DOI	doi:10.1038/s41559-018-0673-5
Study Publication Author List	""
Study Publication Title	""
Study Publication Status	in preparation
Study Publication Status Term Accession Number	
Study Publication Status Term Source REF	
STUDY FACTORS
Study Factor Name	embryo part
Study Factor Type	animal body part
Study Factor Type Term Accession Number	http://www.ebi.ac.uk/efo/EFO_0000808
Study Factor Type Term Source REF	CLO
STUDY ASSAYS
Study Assay Measurement Type	transcription profiling assay
Study Assay Measurement Type Term Accession Number	OBI:0000424
Study Assay Measurement Type Term Source REF	ERO
Study Assay Technology Type	RNA sequencing
Study Assay Technology Type Term Accession Number	ERO:0001658
Study Assay Technology Type Term Source REF	ERO
Study Assay Technology Platform	instrument; manufacturer
Study Assay File Name	a_Onimaru142_assay.txt
STUDY PROTOCOLS
Study Protocol Name	Generation of the datasets	RNA sequencing	Data processing	Contaminant removal
Study Protocol Type	sample preparation method	RNA sequencing	sequence_assembly	Data Processing
Study Protocol Type Term Accession Number	FBbi:00000001	ERO:0001658	SO:0000353	NCIT:C47925
Study Protocol Type Term Source REF	FBbi	ERO	OBI	NCIT
Study Protocol Description				
Study Protocol URI	""	""	""	""
Study Protocol Version				
Study Protocol Parameters Name	""	instrument; manufacturer	""	""
Study Protocol Parameters Name Term Accession Number	""	""	""	""
Study Protocol Parameters Name Term Source REF	""	""	""	""
Study Protocol Components Name	""	""	""	""
Study Protocol Components Type	""	""	""	""
Study Protocol Components Type Term Accession Number	""	""	""	""
Study Protocol Components Type Term Source REF	""	""	""	""
STUDY CONTACTS
Study Person Last Name	Onimaru	Tatsumi	Shibagaki	Kuraku
Study Person First Name	Koh	Kaori	Kazuhiro	Shigehiro
Study Person Mid Initials				
Study Person Email	""	""	""	shigehiro.kuraku@riken.jp
Study Person Phone				
Study Person Fax				
Study Person Address				
Study Person Affiliation	Phyloinformatics unit, RIKEN Center for Life Science Technologies (CLST), 2-2-3 Minatojima-minamimachi, Chuo-ku, Kobe, Hyogo, Japan	Phyloinformatics unit, RIKEN Center for Life Science Technologies (CLST), 2-2-3 Minatojima-minamimachi, Chuo-ku, Kobe, Hyogo, Japan	Ibaraki Prefectural Oarai Aquarium, 8252-3, Isohama-machi, Oarai-machi, Higashiibaraki-gun, Ibaraki, Japan	Phyloinformatics unit, RIKEN Center for Life Science Technologies (CLST), 2-2-3 Minatojima-minamimachi, Chuo-ku, Kobe, Hyogo, Japan
Study Person Roles				
Study Person Roles Term Accession Number				
Study Person Roles Term Source REF				
Comment[Study Person ORCID]	0000-0002-2428-9510			
Comment[Funder]				
Comment[FundRef ID]				
Comment[Funder Term Source REF]				
Comment[Grant Identifier]				
