# Supplementary material for: A de novo transcriptome assembly of the zebra bullhead shark, Heterodontus zebra
Source: Sci Data. 2018 Oct 8;5:180197. doi: 10.1038/sdata.2018.197 (PMC6174923; doi:10.1038/sdata.2018.197)
Supplement: Supplementary file 1 [file sdata2018197-isa1.zip › s_Onimaru142_study.txt]

Source Name	Characteristics[organism]	Term Source REF	Term Accession Number	Characteristics[organism part]	Term Source REF	Term Accession Number	Characteristics[embryo part]	Term Source REF	Term Accession Number	Protocol REF	Comment[specific submethod]	Sample Name	Factor Value[embryo part]
Zebra bullhead shark egg	Heterodontus zebra	NCBITAXON	NCBITaxon:1213687	embryo	UBERON	UBERON:0000922	tail	UBERON	UBERON:0002415	Generation of the datasets	RNA extraction	embryo_tail_total_RNA	tail
Zebra bullhead shark egg	Heterodontus zebra	NCBITAXON	NCBITaxon:1213687	embryo	UBERON	UBERON:0000922	trunk	UBERON	UBERON:0002100	Generation of the datasets	RNA extraction	embryo_trunk_total_RNA	trunk
Zebra bullhead shark egg	Heterodontus zebra	NCBITAXON	NCBITaxon:1213687	embryo	UBERON	UBERON:0000922	head	UBERON	UBERON:0000033	Generation of the datasets	RNA extraction	embryo_head_total_RNA	head
