# Supplementary material for: A de novo transcriptome assembly of the zebra bullhead shark, Heterodontus zebra
Source: Sci Data. 2018 Oct 8;5:180197. doi: 10.1038/sdata.2018.197 (PMC6174923; doi:10.1038/sdata.2018.197)
Supplement: Supplementary file 1 [file sdata2018197-isa1.zip › a_Onimaru142_assay.txt]

Sample Name	Protocol REF	Parameter Value[instrument]	Parameter Value[manufacturer]	Assay Name	Raw Data File	Comment[Data Repository]	Comment[Data Record Accession]	Comment[Data Record URI]	Protocol REF	Derived Data File	Comment[Data Repository]	Comment[Data Record Accession]	Comment[Data Record URI]	Protocol REF	Derived Data File	Comment[Data Repository]	Comment[Data Record Accession]	Comment[Data Record URI]
embryo_tail_total_RNA	RNA sequencing	HiSeq 1500	Illumina	Heterodontus zebra embryonic tail transcriptome sequencing Assembly 1	SRR6649875	NCBI Sequence Read Archive	SRP131715	http://identifiers.org/insdc.sra:SRP131715	Data processing	Assembly1.fa	figshare	doi:10.6084/m9.figshare.5856912.v5	https://doi.org/10.6084/m9.figshare.5856912.v5	Contaminant removal	GGGL00000000	GenBank	GGGL00000000	http://identifiers.org/insdc:GGGL00000000
embryo_trunk_total_RNA	RNA sequencing	HiSeq 1500	Illumina	Heterodontus zebra embryonic trunk transcriptome sequencing Assembly 1	SRR6649876	NCBI Sequence Read Archive	SRP131715	http://identifiers.org/insdc.sra:SRP131715	Data processing	Assembly1.fa	figshare	doi:10.6084/m9.figshare.5856912.v5	https://doi.org/10.6084/m9.figshare.5856912.v5	Contaminant removal	GGGL00000000	GenBank	GGGL00000000	http://identifiers.org/insdc:GGGL00000000
embryo_head_total_RNA	RNA sequencing	HiSeq 1500	Illumina	Heterodontus zebra embryonic head transcriptome sequencing Assembly 1	SRR6649877	NCBI Sequence Read Archive	SRP131715	http://identifiers.org/insdc.sra:SRP131715	Data processing	Assembly1.fa	figshare	doi:10.6084/m9.figshare.5856912.v5	https://doi.org/10.6084/m9.figshare.5856912.v5	Contaminant removal	GGGL00000000	GenBank	GGGL00000000	http://identifiers.org/insdc:GGGL00000000
embryo_tail_total_RNA	RNA sequencing	HiSeq 1500	Illumina	Heterodontus zebra embryonic tail transcriptome sequencing Assembly 2	SRR6649875	NCBI Sequence Read Archive	SRP131715	http://identifiers.org/insdc.sra:SRP131715	Data processing	Assembly2.fa	figshare	doi:10.6084/m9.figshare.5856912.v5	https://doi.org/10.6084/m9.figshare.5856912.v5
embryo_trunk_total_RNA	RNA sequencing	HiSeq 1500	Illumina	Heterodontus zebra embryonic trunk transcriptome sequencing Assembly 2	SRR6649876	NCBI Sequence Read Archive	SRP131715	http://identifiers.org/insdc.sra:SRP131715	Data processing	Assembly2.fa	figshare	doi:10.6084/m9.figshare.5856912.v5	https://doi.org/10.6084/m9.figshare.5856912.v5
embryo_head_total_RNA	RNA sequencing	HiSeq 1500	Illumina	Heterodontus zebra embryonic head transcriptome sequencing Assembly 2	SRR6649877	NCBI Sequence Read Archive	SRP131715	http://identifiers.org/insdc.sra:SRP131715	Data processing	Assembly2.fa	figshare	doi:10.6084/m9.figshare.5856912.v5	https://doi.org/10.6084/m9.figshare.5856912.v5
